# Supplementary material for: Cultivation Area Affects the Presence of Fungal Communities and Secondary Metabolites in Italian Durum Wheat Grains
Source: Toxins (Basel). 2020 Feb 3;12(2):97. doi: 10.3390/toxins12020097 (PMC7076967; doi:10.3390/toxins12020097)
Supplement: Supplementary file 1 [file toxins-12-00097-s001.zip]

Archive with 4 entries (2 files):
- toxins-672154 supplementary 2/
- toxins-672154 supplementary 2/supplementary_files/
- toxins-672154 supplementary 2/supplementary_files/ID_related_data.xlsx
- toxins-672154 supplementary 2/supplementary_files/toxins-672154-supplementary.docx
