# Supplementary material for: Cultivation Area Affects the Presence of Fungal Communities and Secondary Metabolites in Italian Durum Wheat Grains
Source: Toxins (Basel). 2020 Feb 3;12(2):97. doi: 10.3390/toxins12020097 (PMC7076967; doi:10.3390/toxins12020097)
Supplement: Supplementary file 1 [file toxins-12-00097-s001.zip › toxins-672154 supplementary 2/supplementary_files/ID_related_data.xlsx]

## Sheet: Fungal_genera
Sample ID	Region	Isolation method	Aspergillus spp.	Penicillium spp.	Epicoccum spp.	Alternaria spp.	Fusarium spp.	Other	Healthy
1	Emilia Romagna	PDA	0	0	0.6	4.9	3.5	1	0
2	Emilia Romagna	PDA	0.1	0	0.3	5.3	3.3	1	0.1
3	Emilia Romagna	PDA	0	0	1.3	5.6	2.1	1	0
4	Emilia Romagna	PDA	0.4	0	2.5	5.5	1.1	0.8	0
5	Emilia Romagna	PDA	0.2	0.3	0	6.1	2.2	1	0.2
6	Emilia Romagna	PDA	0.1	0	0.2	6.5	2.8	0.5	0.1
7	Emilia Romagna	PDA	0.2	0.1	0.8	7.1	2.5	0.4	0
8	Emilia Romagna	PDA	0	0.3	0.9	5.5	2.9	0.5	0
9	Emilia Romagna	PDA	0	0.1	0.8	5.5	2.9	1	0
10	Emilia Romagna	PDA	0.1	0.3	1.4	4.6	3.4	0.9	0
1	Umbria	PDA	0	0.1	0.9	7.2	1.2	0.9	0
2	Umbria	PDA	0.5	0.1	1.2	4.6	2.6	1	0
3	Umbria	PDA	0.9	0.6	0.5	4.5	2.4	1	0.1
4	Umbria	PDA	1.2	1	1	4.2	2.3	0.9	0
5	Umbria	PDA	0	0	1.5	7.8	1.8	0.7	0.1
6	Umbria	PDA	0	0	2.8	7.2	2.3	0.3	0
7	Umbria	PDA	0.1	0.2	1.5	8.2	0.7	0.8	0
8	Umbria	PDA	0.1	0	0.7	6.9	1.5	1	0
9	Umbria	PDA	0.4	0	0.5	7	1.7	1	0.1
10	Umbria	PDA	0.1	0.1	0.2	7.5	1.7	0.9	0
1	Sardinia	PDA	0.3	0	0.1	7.8	0.4	0.9	0.5
2	Sardinia	PDA	0.4	0.2	0	7	0.3	1	1.3
3	Sardinia	PDA	0	0	0.1	7.1	0.2	1	1.6
4	Sardinia	PDA	0	0	0	9.7	0.4	0.8	0
5	Sardinia	PDA	0.2	0.9	0	8.2	0.2	0.9	0
6	Sardinia	PDA	0.2	0.1	0	9.3	0.4	1	0
7	Sardinia	PDA	0	0.1	0	8.4	0	1	0.5
8	Sardinia	PDA	0.2	0.3	0	9.1	0	1	0.2
9	Sardinia	PDA	0.1	0.2	0	7.1	0.7	1	0.9
10	Sardinia	PDA	0.2	0.2	0.1	7.4	0.9	1	0.4
1	Emilia Romagna	DFB	0.7	0.1	0	6	3.6	0.3	0
2	Emilia Romagna	DFB	0.6	0.4	0	6.4	2.2	0.2	0.2
3	Emilia Romagna	DFB	0.4	0.6	0	7.1	1.8	0.3	0
4	Emilia Romagna	DFB	0.5	0	0	6.2	3.7	0.5	0
5	Emilia Romagna	DFB	0.1	0.3	0	4.1	4.4	1	0.1
6	Emilia Romagna	DFB	0.4	0	0	5.8	3.3	0.9	0.1
7	Emilia Romagna	DFB	0.8	0.1	0	6	2.5	0.7	0
8	Emilia Romagna	DFB	0.3	0	0	5	3.7	0.9	0.1
9	Emilia Romagna	DFB	0.2	0.3	0	6.8	1.5	1	0.2
10	Emilia Romagna	DFB	0.1	0.2	0	5	3.7	1	0.1
1	Umbria	DFB	0	0	0	9.7	1.6	0.8	0
2	Umbria	DFB	0	0	0	9.5	1.1	0.5	0
3	Umbria	DFB	0	0	0	9.4	1.3	0.5	0.1
4	Umbria	DFB	0	0	0	9.5	1.3	0.6	0
5	Umbria	DFB	0	0	0	9.8	1.1	0.6	0
6	Umbria	DFB	0	0	0	9.3	2.1	0.7	0
7	Umbria	DFB	0	0	0	9.9	1.3	0.9	0
8	Umbria	DFB	0	0	0	9.9	0.9	0.9	0
9	Umbria	DFB	0	0	0	9.9	0.9	0.4	0
10	Umbria	DFB	0	0	0	9.9	1.6	0.7	0
1	Sardinia	DFB	0	0	0	10	1	0.2	0
2	Sardinia	DFB	0	0	0	9.9	1.5	0.2	0.1
3	Sardinia	DFB	0	0	0	9.2	0.4	0.3	0.8
4	Sardinia	DFB	0	0	0	9.8	1	0.1	0.2
5	Sardinia	DFB	0	0	0	9.6	1.2	0.1	0.4
6	Sardinia	DFB	0	0	0	9.8	0.2	0	0.3
7	Sardinia	DFB	0	0	0	9.8	2.4	0	0.1
8	Sardinia	DFB	0	0	0	10	0.6	0.1	0
9	Sardinia	DFB	0	0	0	9.7	1.7	0.2	0.2
10	Sardinia	DFB	0	0	0	9.7	1.5	0.1	0.1

## Sheet: Fusarium_species
Sample ID	Region	Isolation method	F. poae	F. avenaceum	F. graminearum	F. culmorum	F. sporotrichioides	F. langsethiae	F. tricinctum	F. equiseti	F. acuminatum	F. proliferatum	F. verticillioides	F. sambucinum	F. crockwellense
1	Emilia Romagna	PDA	21.3333	1	0	0.333333	0	0	0	0	0	0	0	0	0
2	Emilia Romagna	PDA	4.33333	0.333333	0	0	0.333333	0	0.333333	0	0	0	0	0	0
3	Emilia Romagna	PDA	1.33333	0	15.3333	1.33333	0	0	0	0.333333	0	1.66667	0	0	0
4	Emilia Romagna	PDA	1.66667	0	0.666667	0	0	0	0	1	0	1	0	0	0
5	Emilia Romagna	PDA	3.66667	0	0.333333	0	0	0	0	0	0	0.666667	0	0	0
6	Emilia Romagna	PDA	11.3333	0.333333	0.333333	0	0	0	0	0	0	0	0	0	0
7	Emilia Romagna	PDA	6	0.5	3.5	0	0	0	0.5	0	0	1	0	0	0
8	Emilia Romagna	PDA	1.5	2	5	0	0	0	0.5	0	0.5	1.5	0	0	0
9	Emilia Romagna	PDA	5	0	2	3	0	0	0.5	0	0	1.5	0.5	0	0
10	Emilia Romagna	PDA	5	1	3	1	0	0	0	0.5	0	1	1	2	0
1	Umbria	PDA	2.33333	0	1.33333	0	0	0	0	0	0	0	0	0	0
2	Umbria	PDA	3.66667	0.333333	0.333333	0.666667	0.666667	0	0	0.333333	0	2.66667	0	0	0
3	Umbria	PDA	1.33333	2	4	0.333333	0	0	0.333333	0	0	0.333333	0.666667	0	0
4	Umbria	PDA	2	0	0	0.333333	0	0	0.333333	0	0	0	0	0	0
5	Umbria	PDA	2	0	0	0	0	0	0	0	0	1	0	0	0
6	Umbria	PDA	8	0	0	0	0	0	0	0	0	2.66667	0	0	0
7	Umbria	PDA	2	0	0	0	0	0	0	0	0	0	0	0	0
8	Umbria	PDA	1.5	0	1	0	0	0.5	0	0	0.5	0	0	0	0
9	Umbria	PDA	2.5	0	0	0	0	0	0	0	0	0	0	0	0
10	Umbria	PDA	0	0	0	0	0	0	0	0	0	0	0	0	0
1	Sardinia	PDA	1.33333	0	0	0	0	0	0	0	0	0	0	0	0
2	Sardinia	PDA	0.333333	0	0	0.333333	0	0	0	0	0	0	0	0	0
3	Sardinia	PDA	0.333333	0	0	0	0	0	0	0	0	0	0	0	0
4	Sardinia	PDA	0	0	0	0	0	0	0	0.666667	0	0	0	0	0
5	Sardinia	PDA	0.666667	0	0	0	0	0	0	0	0	0	0	0	0
6	Sardinia	PDA	0	0	0	0	0	0	0	0	0	0	0	0	0
7	Sardinia	PDA	0	0	0	0	0	0	0	0	0	0	0	0	0
8	Sardinia	PDA	0	0	0	0	0	0	0	0	0	0	0	0	0
9	Sardinia	PDA	0	0.5	0	0	0	0	0	0	0	0	0	0	0
10	Sardinia	PDA	0	0	0	1.5	0	0	0	0	0	0	0.5	0	0
10	Emilia Romagna	DFB	0	0	0	0	0	0	0	0	0	0	0	0	0
1	Emilia Romagna	DFB	15.6667	2.66667	0.666667	0.333333	0	0	0.333333	0	0	0.666667	0	0	0
2	Emilia Romagna	DFB	7	1	2	0	0	0	0	0	0	0.666667	0	0	0.666667
3	Emilia Romagna	DFB	2.33333	0.666667	14.6667	0	0	0	0.333333	0	0	16.6667	0	0	0
4	Emilia Romagna	DFB	4.66667	0	1	0	0	0	0	0	0.333333	3	0.666667	0	0
5	Emilia Romagna	DFB	5.66667	0	0	0	0	0	0	0	0	1.66667	2.66667	0	0
6	Emilia Romagna	DFB	7.33333	0	1.66667	0	0	0	0	0.333333	0.333333	2	0.666667	0	0
7	Emilia Romagna	DFB	0.5	2.5	3.5	0	0	0	0.5	0.5	0	13	0	0	0
8	Emilia Romagna	DFB	0	0.5	3	0	0	0	0	0	0	18.5	0.5	0	0
9	Emilia Romagna	DFB	3	0	0	0	0	0	2	1.5	0	6	0	0	0
10	Emilia Romagna	DFB	1.5	0	4.5	0	0	0	0	3	0	3.5	0	0	0
1	Umbria	DFB	3	0	0	0	0	0	0	0.333333	0	0.333333	0	0	0
2	Umbria	DFB	3	0.666667	2	0	0	0	0	0.333333	0	7.33333	0	0	0
3	Umbria	DFB	0.666667	1.33333	5.66667	0	0	0	0	0	0	7.33333	0	0	0
4	Umbria	DFB	0	0	0	0	0	0	0.333333	0	0	4.33333	0	0	0
5	Umbria	DFB	1.33333	1.33333	0	0	0.333333	0	0	0	0	4.33333	0	0	0
6	Umbria	DFB	6	2	0	0	0	0	0	0	0	1.66667	0	0	0
7	Umbria	DFB	1	0	0	0	0	0	0	0	0	0	0	0	0
8	Umbria	DFB	0	0	1	0	0	0	0	0	0.5	2.5	0	0	0
9	Umbria	DFB	0.5	0	0	0	0	0	0	0	0	0.5	0	0	0
10	Umbria	DFB	0	0	0	0	0	0	0.5	0	0	0	0	0	0
1	Sardinia	DFB	0.666667	0.666667	0	0	4	0	0	0.333333	0	2.33333	0	0	0
2	Sardinia	DFB	0	0.333333	0	0.333333	0	0	0	0	0	0	0	0	0
3	Sardinia	DFB	0	0	0	0	0	0	0	0	0	0	0	0	0
4	Sardinia	DFB	0	0	0	1	0.333333	0	0	0.333333	0	1.33333	0.666667	0	0
5	Sardinia	DFB	0	0	0	0	0	0	0	0	0	0	0	0	0
6	Sardinia	DFB	0	0	0	0	0	0	0	0.333333	0	0.666667	0	0	0
7	Sardinia	DFB	0	0	0	0	0	0	0	0	0	1.5	0	0	0
8	Sardinia	DFB	0.5	0	0	0	0	0	0	0	0	2.5	0	0	0
9	Sardinia	DFB	0	0	0	0	0	0	0	0	0	0	0	0	0

## Sheet: Fusarium_biomass
Sample ID	Region	F. poae	F. avenaceum	F. graminearum	F. langsethiae	F. sporotrichioides	F. culmorum
1	Emilia Romagna	54.064	13.7573	0	0	0	1.2648
2	Emilia Romagna	15.1495	9.79434	3.849	0	0	0
3	Emilia Romagna	26.558	19.4555	117.782	0	0	2.1608
4	Emilia Romagna	12.2076	3.73173	4.42242	0	0	0
5	Emilia Romagna	9.2969	0	7.32558	0	0	0
6	Emilia Romagna	23.2537	17.8712	2.42002	1.39241	0	0
7	Emilia Romagna	67.0929	46.9048	33.4087	32.6925	0	0
8	Emilia Romagna	23.1766	32.1683	68.7364	1.57005	3.66509	0
9	Emilia Romagna	41.1734	51.9379	17.793	17.6914	0	4.37257
10	Emilia Romagna	34.0713	23.2942	20.9343	0	0	0
1	Umbria	7.10377	0	0	0	0	0
2	Umbria	36.7763	0	0.461837	6.4971	0	3.38604
3	Umbria	15.9764	25.3593	11.4556	0	0	0
4	Umbria	8.24907	7.28786	0	10.1485	0	0
5	Umbria	18.5522	5.62932	0	0	0	0
6	Umbria	48.1302	0	0	6.65501	0	0
7	Umbria	3.75416	0	0	9.83997	0	0
8	Umbria	13.804	2.76732	0	0	0	0
9	Umbria	12.5781	0	0	0	0	0
10	Umbria	6.21993	0	0	0	0	0
1	Sardinia	1.40445	0	0	2.02378	0	0
2	Sardinia	1.93195	0	0	0	0	0
3	Sardinia	21.259	0	0	0	0	1.81169
4	Sardinia	4.18907	0	0	0	0	0
5	Sardinia	3.80437	4.26048	0	0	0	0
6	Sardinia	9.64288	0	0	0	0	0
7	Sardinia	0	0	0	2.20501	0	0
8	Sardinia	0	0	0	0	0	0
9	Sardinia	0	0	0	0	0	0
10	Sardinia	0	0	0	0	0	1.44226

## Sheet: Secondary_metabolites
Sample ID	Region	Fusarium secondary metabolites (μg/kg)																																						Alternaria secondary metabolites (μg/kg)								Claviceps secondary metabolites (μg/kg)
		Trichothecenes													Zearalenone		Fumonisins		Depsipeptides							Other Fusarium toxins
		Deoxynivalenol	Nivalenol	Culmorin	15-Hydroxyculmorin	15-Hydroxyculmoron	5-Hydroxyculmorin	Deacetylneosolaniol	Diacetoxyscirpenol	HT-2 Glucoside	HT-2 toxin	T-2 toxin	T2-Tetraol	Monoacetoxyscirpenol	Zearalenone-sulfate	Zearalenone	Fumonisin B1	Fumonisin B2	Enniatin A	Enniatin A1	Enniatin B	Enniatin B1	Enniatin B2	Enniatin B3	Beauvericin	Aminodimethyloctadecanol	Antibiotic Y	Moniliformin	Apicidin	Aurofusarin	Butenolide	Chlamydospordiol	Chlamydosporol	Chrysogin	Epiequisetin	Equisetin	Fusarin C	Fusarinolic acid	Sambucinol	Tenuazonic acid	Alternariol	Alternariol methyl ether	Altersetin	Tentoxin	Infectopyrone	Macrosporin	Pyrenophorol	Ergocornine	Ergocorninin
1	Emilia Romagna	43.936	51.256	8.29406	15.04	0	0	0	0	0	0	0	0	4.0664	0	0	0	0	0.4348	7.6448	44.904	36.176	2.6208	0.022632	8.976	0	0	58.12	0	52.656	0	0	0	4.2976	0	0	0	0	0	54.824	0.207343	0.31456	7.0976	0.11792	215.52	0.21128	0	0	0
2	Emilia Romagna	108	53.592	52.288	18.264	0	0	0	0	0	0	0	0	5.532	0	0.3496	0	0	0.76896	19.384	159.12	118.8	8.512	0.0924	4.3448	39.184	0	104.24	0.8192	265.84	0	0	0	5.076	0	8.032	0	0	0	45.864	0	0.1536	13.128	0.31808	263.04	0.61888	0	0	0
3	Emilia Romagna	1740	158	1021.17	672.48	203.2	433.6	0	0.53216	6.0888	11.288	1.8048	0	7.2912	14.184	0.8704	0	0	0.25568	0	27.168	18.976	1.2696	0.016136	7.1888	0	0	34.208	1.2	228.8	0	0	0	29.808	0	6.5288	0	17.9762	29.264	63.016	0	0	12.88	0.23336	201.92	1.1536	0	0	0
4	Emilia Romagna	89.92	30.488	30.1842	64.424	22.92	0	0	0	0	0	0	0	0	0	0	0	0	0	0	30.544	19.368	2.1744	0.0077304	6.2872	0	0	30.224	0.32496	118.96	0	0	0	3.2	1.4464	85.04	0	0	0	126.64	4.528	2.7776	113.2	0.25256	226.08	2.0624	0	0	0
5	Emilia Romagna	133.28	25.424	109.524	41.696	0	35.16	0	0	0	0	0	0	3.1416	0	0	0	0	0	0	0	0	0.11184	0	2.9736	0	0	0.32144	0	12	0	0	0	4.0952	0	0	0	0	0	55.872	0	0.17952	9.176	0.53392	231.36	0.32536	0	0	0
6	Emilia Romagna	112.32	21.304	40.9872	31.352	0	0	0	0	0	2.648	0	0	0	0	0	0	0	0.25536	7.1392	108.4	58.48	5.708	0.059312	7.7256	7.5384	0	121.6	7.5904	283.92	0	0	0	6.8696	0	0	0	0	0	81.04	1.3544	0.7772	22.336	0.26	296.32	0.31296	0	0	0
7	Emilia Romagna	264.56	134.64	107.035	126.48	36.2	102.48	51.216	0	37.856	78.832	18.568	23.488	7.256	4.1528	0.8616	46.808	6.0392	30.776	296.08	319.52	563.92	17.776	0.18176	13.048	26.168	143.52	313.28	249.28	949.6	0	7.0272	30.896	21.616	0.14056	18.592	16.56	128.327	0	223.92	0.9184	0.22744	96.96	0.2048	210.64	3.9224	7.9776	0	0
8	Emilia Romagna	1701.6	74.76	1222.3	698.64	176	564.16	25.616	9.792	69.28	34.528	8.16	4.2304	39.48	23.92	1.8488	0	0	2.2168	35.168	214.64	178	15.2	0.1084	7.5608	17.984	49.544	225.6	10.584	1404	74.752	0	7.1888	38.16	0	0	7.5496	26.0068	0	72.576	0	0.37656	36.336	0.53344	120.88	0.34984	0	0	0
9	Emilia Romagna	181.6	35.504	72.3425	91.52	20.024	0	47.512	0.27304	29.32	46.968	8.792	11.696	3.7216	8.448	0	13.728	0	6.1768	69.088	122.8	172.64	7.02	0.05116	4.6768	66.984	54.28	212.8	109.28	427.2	0	0	10.448	19.672	0	0	10.72	41.6166	0	320.72	0.494594	0.30008	40.392	0.32184	165.76	0.4968	0	0	0
10	Emilia Romagna	616.88	51.384	476.33	272.64	63.336	195.36	0	0	5.1632	5.6848	0	0	6.0992	0	0	0	0	1.436	27.496	211.04	170.56	13.96	0.08088	8.712	49.976	20.184	609.92	3.8696	239.2	18.416	6.656	18.656	41.584	0	0	0	0	0	78.792	0	0.25368	14.936	0.62984	207.92	0.5836	0	0	0
1	Umbria	20.824	5.2416	11.4208	6.2584	0	0	0	0	0	1.5008	0	0	0	0	0	0	0	0.29216	0	0.08384	0	0	0	1.6288	0	0	0	1.2728	0	0	0	0	0	2.1152	26.808	0	0	0	805.6	0	0.29728	1.5208	0.37648	116.96	0.40208	0	0	0
2	Umbria	31.848	17.32	22.3058	19.872	0	0	0	0	2.1744	8.232	1.0648	0	3.5856	0	0	0	0	1.3832	10.48	6.0528	17.36	0.18736	0	2.18	0	0	3.764	8.584	19.448	8.288	0	0	1.9912	0.78416	11.168	0	0	0	223.2	0	0.13128	4.5616	0.25256	173.6	3.316	0	0	0
3	Umbria	102.88	42.32	74.8017	59.736	0	0	0	0	0	0	0	0	2.6376	0	0	0	0	1.0424	23.856	192.4	144.32	11.344	0.10168	2.2592	100.8	0	176.64	0	128.4	19.6	0	3.8904	7.1856	0.45056	8.712	0	0	0	950.4	2.3704	4.5144	45.576	1.336	189.6	1.1216	5.5192	7.5224	5.4232
4	Umbria	0	4.4992	27.198	9.104	0	0	20.392	0	15.352	26.056	6.4672	3.5136	0	0	0	0	0	0	0	0	0	0	0	0.8864	0	0	0	28.128	0	7.752	0	0	1.7752	0.24232	5.4824	0	0	0	243.76	0.170606	0.142	9.072	0.3996	329.04	0.46592	0	0	0
5	Umbria	0	28.2	0	0	0	0	0	0	5.5888	9.712	1.4472	0	0	0	0	0	0	0	0	0	0	0	0	0.3444	0	0	0	0	16.32	0	0	0	0	0	4.096	0	0	0	138.8	1.1	0.23496	4.9896	0.20336	102.08	0.11336	0	0	0
6	Umbria	0	161.68	13.0896	0	0	0	14.288	0.73904	6.4576	19.48	8.976	5.3904	11.136	0	0	0	0	0.34192	3.196	7.96	10.016	0.51568	0.0010504	9.608	20.104	0	12.68	29.496	143.76	0	0	0	3.9032	0	3.6784	0	0	0	1448	1.3728	1.3	46.696	3.8816	285.12	7.9648	32.304	0	0
7	Umbria	0	4.052	7.3982	0	0	0	17.168	0	16.368	32.536	12.112	3.7392	0	0	0	0	0	1.8336	9.072	18.568	17.512	1.1136	0.0071104	0.41648	0	0	5.7536	75.832	4.512	0	0	0	2.3328	0	2.5952	0	0	0	265.52	0.46096	0.35624	4.888	0.44984	322.72	10.032	6.3976	0	0
8	Umbria	0	12.648	10.847	0	0	0	0	0	1.428	7.3536	1.3288	0	0	0	0	0	0	2.22	14.864	17.232	30.104	0.856	0.0036688	0.18464	0	0	42.864	2.0832	0	0	0	0	2.9456	0	2.8784	0	0	0	182.08	0	0.14776	2.5496	0.726	191.92	1.3136	0	0	0
9	Umbria	0	52.176	0	0	0	0	0	0	1.9816	0	0	0	2.704	0	0	0	0	0	0	0	0	0	0	1.2344	0	0	0	0	0	0	0	0	0	0	1.6592	0	0	0	137.44	0	0.08472	1.8424	0.12128	176.48	2.3912	3.4392	0	0
10	Umbria	0	23.032	0	0	0	0	0	0	0.9856	3.004	0	0	0	0	0	0	0	0	0	0	0	0	0	0.75624	0	0	0	0	0	0	0	0	0	0	0	0	0	0	211.52	0	0.29952	2.5344	0.63736	283.04	2.3288	11.28	19.208	12.616
1	Sardinia	0	0	0	0	0	0	0	0	0	0	0	0	0	0	0	0	0	0	0	0	0	0	0	0.11096	0	0	0	0	0	0	0	0	0	0	0	0	0	0	154.96	0	0.16176	0	1.3864	184.32	2.6688	0	0	0
2	Sardinia	16.44	21.24	44.5883	50.784	0	0	0	0	0	0	0	0	0	0	0	0	0	0	0	0	0	0.05556	0	0	0	0	0	0	0	0	0	0	2.4608	0	0	0	0	0	64.816	0	0	0	0.60072	180.8	3.912	0	0	0
3	Sardinia	0	0	0	0	0	0	0	0	0	0	0	0	0	0	0	0	0	0	0	0	0	0	0	0	0	0	0	0	0	0	0	0	0	0	0	0	0	0	27.704	0	0	0	0.17336	160	0.67184	0	0	0
4	Sardinia	34.576	0	19.3196	15.616	0	0	0	0	6.5504	0	1.9944	0	0	0	0	0	0	0	0	0	0	0	0	0	0	0	0	0.67488	0	0	0	0	0	0	0	0	0	0	20.472	0	0	0	0	140.72	0.44712	0	0	0
5	Sardinia	27.488	0	22.5166	20.656	0	0	0	0	0	0	0	0	0	0	0	0	0	0	0	0	0	0	0	0	0	0	0	1.68	0	0	0	0	2.2536	0	0	0	0	0	21.8	0	0	0	0.21984	120.72	0.18264	0	0	0
6	Sardinia	0	0	0	0	0	0	0	0	0	0	0	0	0	0	0	0	0	0	0	0	0	0	0	0	0	0	0	0	0	0	0	0	0	0	0	0	0	0	32.712	0	0	0	0	144.96	0.1868	0	0	0
7	Sardinia	0	0	0	0	0	0	0	0	0	2.06	0	0	0	0	0	0	0	0	0	0	0	0	0	0	0	0	0	0	0	0	0	0	0	0	0	0	0	0	22.616	0	0	0	0	127.28	0.53456	0	0	0
8	Sardinia	0	0	0	12.168	0	0	0	0	0	2.108	0	0	0	0	0	0	0	0	0	0	0	0	0	0	0	0	0	0.35328	0	0	0	0	1.984	0	0	0	0	0	31.92	0	0	0	0.028512	154	2.4144	0	0	0
9	Sardinia	0	0	0	0	0	0	0	0	0	0	0	0	0	0	0	0	0	0	0	0	0	0	0	0	0	0	1.48	0	0	0	0	0	0	0	0	0	0	0	33.144	0	0	0	0.22528	160.72	0.6056	0	0	0
10	Sardinia	0	13.48	35.6003	43.176	0	0	0	0	0	0	0	0	0	0	0	0	0	0	0	0.23664	0.28248	0	0	0	0	0	0.05644	0	0	0	0	0	0	0	0	0	0	0	33.36	0	0	0	0.19888	220.48	3.1728	0	0	0
[truncated: 13 more columns]
